# Supplementary material for: A Thermal Cycler Based on Magnetic Induction Heating and Anti-Freezing Water Cooling for Rapid PCR
Source: Micromachines (Basel). 2024 Nov 30;15(12):1462. doi: 10.3390/mi15121462 (PMC11679298; doi:10.3390/mi15121462)
Supplement: Supplementary file 1 [file micromachines-15-01462-s001.zip]

Archive with 1 entries (1 files):
- micromachines-3343613-supplementary.pdf
